# Supplementary material for: Identification and Validation of Reference Genes in Clostridium beijerinckii NRRL B-598 for RT-qPCR Using RNA-Seq Data
Source: Front Microbiol. 2021 Mar 18;12:640054. doi: 10.3389/fmicb.2021.640054 (PMC8012504; doi:10.3389/fmicb.2021.640054)
Supplement: Supplementary file 1 [file Table_1.xlsx]

## Sheet: RT-qPCR data cq E
Supplementary Material 1. Additional data for RT-qPCR experiments and statistical analysis of expression stability
Candidate reference genes - Cq values for dilution range and effectivity
zmp
Dilution	Concentration	log10 concentration	T1	T6	Tb0	Tb2	t0	t1	t1_CH
5	0.2	-0.699	22.557	23.189	22.330	24.095	22.638	22.833	22.451
25	0.04	-1.398	24.910	25.484	24.700	26.443	24.979	25.160	24.775
125	0.008	-2.097	27.256	27.891	27.011	28.818	27.374	27.488	27.101
625	0.0016	-2.796	29.567	30.176	29.368	31.196	29.729	29.890	29.471
Effectivity			0.991	0.991	0.988	0.973	0.974	0.983	0.990
Average Cq			26.072	26.685	25.852	27.638	26.180	26.343	25.949
rpoB1
Dilution	Concentration	log10 concentration	T1	T6	Tb0	Tb2	t0	t1	t1_CH
5	0.2	-0.699	21.188	22.885	21.609	21.928	21.834	22.057	20.228
25	0.04	-1.398	23.442	25.183	23.993	24.283	24.200	24.410	22.552
125	0.008	-2.097	25.884	27.593	26.294	26.679	26.529	26.727	24.870
625	0.0016	-2.796	27.867	29.830	28.652	29.011	28.952	29.064	27.216
Effectivity			1.046	0.998	0.988	0.975	0.973	0.993	0.996
Average Cq			24.595	26.373	25.137	25.475	25.379	25.564	23.716
rsmB
Dilution	Concentration	log10 concentration	T1	T6	Tb0	Tb2	t0	t1	t1_CH
5	0.2	-0.699	22.336	23.298	22.278	24.490	22.800	22.360	22.534
25	0.04	-1.398	24.567	25.532	24.634	26.765	25.095	24.696	24.804
125	0.008	-2.097	27.018	27.909	26.942	29.097	27.466	26.958	27.148
625	0.0016	-2.796	29.098	30.202	29.348	31.369	29.795	29.387	29.362
Effectivity			1.030	1.008	0.982	1.015	0.992	0.993	1.024
Average Cq			25.755	26.735	25.801	27.930	26.289	25.850	25.962
greA
Dilution	Concentration	log10 concentration	T1	T6	Tb0	Tb2	t0	t1	t1_CH
5	0.2	-0.699	22.516	23.625	22.346	23.936	22.776	22.805	22.407
25	0.04	-1.398	24.877	25.900	24.672	26.209	25.074	25.059	24.657
125	0.008	-2.097	27.225	28.295	27.099	28.660	27.429	27.464	27.022
625	0.0016	-2.796	29.289	30.806	29.468	31.109	29.901	29.849	29.537
Effectivity			1.034	0.959	0.967	0.957	0.970	0.981	0.969
Average Cq			25.977	27.157	25.896	27.479	26.295	26.294	25.906
rpoB2
Dilution	Concentration	log10 concentration	T1	T6	Tb0	Tb2	t0	t1	t1_CH
5	0.2	-0.699	20.158	20.986	20.830	22.443	20.855	21.749	20.316
25	0.04	-1.398	22.474	23.344	23.147	24.800	23.210	23.984	22.586
125	0.008	-2.097	24.871	25.585	25.445	27.157	25.450	26.261	24.867
625	0.0016	-2.796	27.129	27.994	27.852	29.543	27.867	28.621	27.282
Effectivity			0.995	0.997	0.991	0.975	0.997	1.020	1.002
Average Cq			23.658	24.477	24.318	25.986	24.346	25.154	23.763
topB2
Dilution	Concentration	log10 concentration	T1	T6	Tb0	Tb2	t0	t1	t1_CH
5	0.2	-0.699	23.926	25.429	24.120	26.252	24.559	24.390	24.412
25	0.04	-1.398	26.216	27.700	26.453	28.602	26.877	26.726	26.731
125	0.008	-2.097	28.533	30.158	28.862	31.029	29.303	29.111	29.081
625	0.0016	-2.796	31.066	32.602	31.183	33.337	31.598	31.613	31.595
Effectivity			0.970	0.957	0.978	0.973	0.981	0.953	0.961
Average Cq			27.435	28.972	27.654	29.805	28.084	27.960	27.955
rimO
Dilution	Concentration	log10 concentration	T1	T6	Tb0	Tb2	t0	t1	t1_CH
5	0.2	-0.699	24.474	25.224	23.887	25.850	25.955	24.283	25.550
25	0.04	-1.398	26.758	27.519	26.220	28.182	28.305	26.527	27.751
125	0.008	-2.097	29.090	29.836	28.498	30.372	30.615	28.788	30.135
625	0.0016	-2.796	31.489	31.902	30.954	33.219	33.061	30.699	32.565
Effectivity			0.991	1.054	0.985	0.939	0.976	1.113	0.988
Average Cq			27.953	28.620	27.390	29.406	29.484	27.574	29.000

## Sheet: RT-qPCR samples
Supplementary Material 1. Additional data for RT-qPCR experiments and statistical analysis of expression stability
RT-qPCR samples description
Sample	Time-point (h)	Cultivation conditions	Reference
T1	3.5	bioreactor, TYA medium	(Sedlar et al., 2018)
T6	23.0
Tb0	6.0	bioreactor, TYA medium, butanol addition	(Sedlar et al., 2019)
Tb2	7.0
t0	0.0	anaerobic chamber, TYA medium	This work
t1	1.0	anaerobic chamber, TYA medium, untreated
t1_CH	1.0	anaerobic chamber, TYA medium, chloramphenicol-treated

## Sheet: CV analysis
Supplementary Material 1. Additional data for RT-qPCR experiments and statistical analysis of expression stability
Coefficient of variation analysis
According to (Boda et al., 2009)
RQ (relative quantity) = E^-cq
		Sample
		T1	T6	Tb0	Tb2	t0	t1	t1_CH	Mean 2^-cq	SD 2^-cq	CV (SD/Mean) x100 (%)
Gene	zmp	1.60E-08	1.04E-08	1.93E-08	6.93E-09	1.85E-08	1.46E-08	1.75E-08	1.48E-08	4.56E-09	30.86
	rpoB1	2.25E-08	1.17E-08	3.17E-08	2.95E-08	3.24E-08	2.21E-08	7.60E-08	3.23E-08	2.06E-08	63.75
	rsmB	1.21E-08	8.06E-09	2.15E-08	3.16E-09	1.36E-08	1.82E-08	1.12E-08	1.25E-08	6.10E-09	48.64
	greA	9.78E-09	1.18E-08	2.47E-08	9.72E-09	1.80E-08	1.55E-08	2.38E-08	1.62E-08	6.28E-09	38.80
	rpoB2	8.06E-08	4.43E-08	5.30E-08	2.10E-08	4.88E-08	2.09E-08	6.83E-08	4.81E-08	2.23E-08	46.32
	topB2	8.34E-09	3.58E-09	6.43E-09	1.60E-09	4.59E-09	7.50E-09	6.67E-09	5.53E-09	2.38E-09	43.09
	rimO	4.38E-09	1.12E-09	7.02E-09	3.48E-09	1.89E-09	1.10E-09	2.23E-09	3.03E-09	2.13E-09	70.31
	Group	1	1	2	2	3	3	3
Ranking
Gene	CV (%)
zmp	30.86
greA	38.80
topB2	43.09
rpoB2	46.32
rsmB	48.64
rpoB1	63.75
rimO	70.31

## Sheet: Pairwise ΔCt analysis
Supplementary Material 1. Additional data for RT-qPCR experiments and statistical analysis of expression stability
Pairwise ΔCt method
According to (Silver et al., 2006)
Cq
		Gene
		zmp	rpoB1	rsmB	greA	rpoB2	topB2	rimO	Group
Sample	T1	26.072	24.595	25.755	25.977	23.658	27.435	27.953	1
	T6	26.685	26.373	26.735	27.157	24.477	28.972	28.620	1
	Tb0	25.852	25.137	25.801	25.896	24.318	27.654	27.390	2
	Tb2	27.638	25.475	27.930	27.479	25.986	29.805	29.406	2
	t0	26.180	25.379	26.289	26.295	24.346	28.084	29.484	3
	t1	26.343	25.564	25.850	26.294	25.154	27.960	27.574	3
	t1_CH	25.949	23.716	25.962	25.906	23.763	27.955	29.000	3
zmp vs all
		Gene
		zmp	rpoB1	rsmB	greA	rpoB2	topB2	rimO	Group
Sample	T1	0.000	-1.477	-0.318	-0.096	-2.415	1.363	1.880	1
	T6	0.000	-0.312	0.050	0.472	-2.208	2.287	1.935	1
	Tb0	0.000	-0.715	-0.052	0.044	-1.534	1.802	1.537	2
	Tb2	0.000	-2.163	0.292	-0.160	-1.652	2.167	1.768	2
	t0	0.000	-0.801	0.109	0.115	-1.834	1.904	3.304	3
	t1	0.000	-0.778	-0.492	-0.048	-1.189	1.617	1.231	3
	t1_CH	0.000	-2.233	0.013	-0.043	-2.186	2.006	3.051	3
	SD	0.000	0.756	0.266	0.210	0.435	0.318	0.776
	Average SD	0.460
rpoB1 vs all
		Gene
		zmp	rpoB1	rsmB	greA	rpoB2	topB2	rimO	Group
Sample	T1	1.477	0.000	1.159	1.382	-0.937	2.840	3.358	1
	T6	0.312	0.000	0.362	0.784	-1.896	2.599	2.247	1
	Tb0	0.715	0.000	0.663	0.759	-0.819	2.517	2.252	2
	Tb2	2.163	0.000	2.455	2.003	0.511	4.330	3.931	2
	t0	0.801	0.000	0.910	0.916	-1.033	2.705	4.105	3
	t1	0.778	0.000	0.286	0.730	-0.411	2.396	2.010	3
	t1_CH	2.233	0.000	2.246	2.190	0.046	4.238	5.284	3
	SD	0.756	0.000	0.872	0.620	0.785	0.828	1.215
	Average SD	0.846
rsmB vs all
		Gene
		zmp	rpoB1	rsmB	greA	rpoB2	topB2	rimO	Group
Sample	T1	0.318	-1.159	0.000	0.222	-2.097	1.681	2.198	1
	T6	-0.050	-0.362	0.000	0.421	-2.258	2.237	1.885	1
	Tb0	0.052	-0.663	0.000	0.096	-1.482	1.854	1.589	2
	Tb2	-0.292	-2.455	0.000	-0.452	-1.945	1.874	1.475	2
	t0	-0.109	-0.910	0.000	0.006	-1.943	1.795	3.195	3
	t1	0.492	-0.286	0.000	0.444	-0.697	2.110	1.724	3
	t1_CH	-0.013	-2.246	0.000	-0.056	-2.199	1.993	3.038	3
	SD	0.266	0.872	0.000	0.309	0.550	0.191	0.696
	Average SD	0.481
greA vs all
		Gene
		zmp	rpoB1	rsmB	greA	rpoB2	topB2	rimO	Group
Sample	T1	0.096	-1.382	-0.222	0.000	-2.319	1.459	1.976	1
	T6	-0.472	-0.784	-0.421	0.000	-2.679	1.816	1.463	1
	Tb0	-0.044	-0.759	-0.096	0.000	-1.578	1.758	1.493	2
	Tb2	0.160	-2.003	0.452	0.000	-1.493	2.326	1.927	2
	t0	-0.115	-0.916	-0.006	0.000	-1.949	1.789	3.189	3
	t1	0.048	-0.730	-0.444	0.000	-1.141	1.666	1.280	3
	t1_CH	0.043	-2.190	0.056	0.000	-2.143	2.049	3.094	3
	SD	0.210	0.620	0.309	0.000	0.531	0.279	0.781
	Average SD	0.455
rpoB2 vs all
		Gene
		zmp	rpoB1	rsmB	greA	rpoB2	topB2	rimO	Group
Sample	T1	2.415	0.937	2.097	2.319	0.000	3.778	4.295	1
	T6	2.208	1.896	2.258	2.679	0.000	4.495	4.143	1
	Tb0	1.534	0.819	1.482	1.578	0.000	3.336	3.071	2
	Tb2	1.652	-0.511	1.945	1.493	0.000	3.819	3.420	2
	t0	1.834	1.033	1.943	1.949	0.000	3.738	5.138	3
	t1	1.189	0.411	0.697	1.141	0.000	2.807	2.420	3
	t1_CH	2.186	-0.046	2.199	2.143	0.000	4.192	5.237	3
	SD	0.435	0.785	0.550	0.531	0.000	0.550	1.050
	Average SD	0.650
topB2 vs all
		Gene
		zmp	rpoB1	rsmB	greA	rpoB2	topB2	rimO	Group
Sample	T1	-1.363	-2.840	-1.681	-1.459	-3.778	0.000	0.517	1
	T6	-2.287	-2.599	-2.237	-1.816	-4.495	0.000	-0.352	1
	Tb0	-1.802	-2.517	-1.854	-1.758	-3.336	0.000	-0.265	2
	Tb2	-2.167	-4.330	-1.874	-2.326	-3.819	0.000	-0.399	2
	t0	-1.904	-2.705	-1.795	-1.789	-3.738	0.000	1.400	3
	t1	-1.617	-2.396	-2.110	-1.666	-2.807	0.000	-0.386	3
	t1_CH	-2.006	-4.238	-1.993	-2.049	-4.192	0.000	1.045	3
	SD	0.318	0.828	0.191	0.279	0.550	0.000	0.761
	Average SD	0.488
rimO vs all
		Gene
		zmp	rpoB1	rsmB	greA	rpoB2	topB2	rimO	Group
Sample	T1	-1.880	-3.358	-2.198	-1.976	-4.295	-0.517	0.000	1
	T6	-1.935	-2.247	-1.885	-1.463	-4.143	0.352	0.000	1
	Tb0	-1.537	-2.252	-1.589	-1.493	-3.071	0.265	0.000	2
	Tb2	-1.768	-3.931	-1.475	-1.927	-3.420	0.399	0.000	2
	t0	-3.304	-4.105	-3.195	-3.189	-5.138	-1.400	0.000	3
	t1	-1.231	-2.010	-1.724	-1.280	-2.420	0.386	0.000	3
	t1_CH	-3.051	-5.284	-3.038	-3.094	-5.237	-1.045	0.000	3
	SD	0.776	1.215	0.696	0.781	1.050	0.761	0.000
	Average SD	0.880
Ranking
Gene	Average SD
rpoB2	0.455
zmp	0.460
topB2	0.481
rpoB1	0.488
rsmB	0.650
greA	0.846
rimO	0.880

## Sheet: NormFinder
Supplementary Material 1. Additional data for RT-qPCR experiments and statistical analysis of expression stability
NormFinder software
According to (Andersen et al., 2004)
Gene name	Stability value			Best gene	zmp
zmp	0.129			Stability value	0.129
greA	0.283
rpoB2	0.357			Best combination of two genes	zmp and greA
rsmB	0.379			Stability value for best combination of two genes	0.162
topB2	0.403
rpoB1	0.495
rimO	0.630
Intragroup variation
Group identifier	1	2	3
zmp	0.000	0.001	0.014
rpoB1	0.000	0.565	0.212
rsmB	0.001	0.562	0.278
greA	0.393	0.000	0.008
rpoB2	0.000	0.000	0.202
topB2	0.025	0.078	0.164
rimO	0.398	0.027	0.021
Intergroup variation
Group identifier	1	2	3
zmp	0.037	-0.128	0.091
rpoB1	-0.403	0.172	0.231
rsmB	0.031	-0.204	0.173
greA	-0.220	0.090	0.130
rpoB2	0.408	-0.231	-0.176
topB2	0.229	-0.361	0.132
rimO	-0.082	0.662	-0.580

## Sheet: RefFinder
Supplementary Material 1. Additional data for RT-qPCR experiments and statistical analysis of expression stability
RefFinder software
According to (Xie et al., 2012)
